# Supplementary material for: Investigation of Molecular Weight, Polymer Concentration and Process Parameters Factors on the Sustained Release of the Anti-Multiple-Sclerosis Agent Teriflunomide from Poly(ε-caprolactone) Electrospun Nanofibrous Matrices
Source: Pharmaceutics. 2022 Aug 14;14(8):1693. doi: 10.3390/pharmaceutics14081693 (PMC9412398; doi:10.3390/pharmaceutics14081693)
Supplement: Supplementary file 1 [file pharmaceutics-14-01693-s001.zip]

Archive with 1 entries (1 files):
- pharmaceutics-1848156-supplementary.pdf
